# Supplementary material for: Application of Pulsed Electric Field During Malting: Impact on Fusarium Species Growth and Mycotoxin Production
Source: Toxins (Basel). 2024 Dec 12;16(12):537. doi: 10.3390/toxins16120537 (PMC11679037; doi:10.3390/toxins16120537)
Supplement: Supplementary file 1 [file toxins-16-00537-s001.zip]

Archive with 1 entries (1 files):
- toxins-3320474-supplementary.pdf
